# Supplementary material for: Novel Green Fluorescent Polyamines to Analyze ATP13A2 and ATP13A3 Activity in the Mammalian Polyamine Transport System
Source: Biomolecules. 2023 Feb 9;13(2):337. doi: 10.3390/biom13020337 (PMC9953717; doi:10.3390/biom13020337)
Supplement: Supplementary file 1 [file biomolecules-13-00337-s001.zip]

Archive with 1 entries (1 files):
- biomolecules-2132768-supplementary.pdf
